# Supplementary material for: Aerogel-Based Single-Ion Magnets: A Case Study of a Cobalt(II) Complex Immobilized in Silica
Source: Molecules. 2023 Jan 3;28(1):418. doi: 10.3390/molecules28010418 (PMC9824035; doi:10.3390/molecules28010418)
Supplement: Supplementary file 1 [file molecules-28-00418-s001.zip]

Archive with 1 entries (1 files):
- molecules-2055385-supplementary.docx
